# Supplementary material for: Fentanyl Overdose Causes Prolonged Cardiopulmonary Dysregulation in Male SKH1 Mice
Source: Pharmaceuticals (Basel). 2024 Jul 14;17(7):941. doi: 10.3390/ph17070941 (PMC11279777; doi:10.3390/ph17070941)
Supplement: Supplementary file 1 [file pharmaceuticals-17-00941-s001.zip]

Archive with 7 entries (7 files):
- figS1.pdf
- figS2a.tif
- figS2b.tif
- figS2c.tif
- figS2d.tif
- figS3.tif
- figS4.tif
